# Supplementary material for: Genome-Wide Identification and Expression Profiling of Aconitase Gene Family Members Reveals Their Roles in Plant Development and Adaptation to Diverse Stress in Triticum aestivum L
Source: Plants (Basel). 2022 Dec 12;11(24):3475. doi: 10.3390/plants11243475 (PMC9782157; doi:10.3390/plants11243475)
Supplement: Supplementary file 1 [file plants-11-03475-s001.zip]

Archive with 2 entries (2 files):
- TaACO supplmentary figures.pdf
- Table S1-S10.xlsx
